# Supplementary material for: Let My People Go (Home) to Spain: A Genealogical Model of Jewish Identities since 1492
Source: PLoS One. 2014 Jan 22;9(1):e85673. doi: 10.1371/journal.pone.0085673 (PMC3899057; doi:10.1371/journal.pone.0085673)
Supplement: File S1 — Software for simulating assortative ancestries. (ZIP) [file pone.0085673.s001.zip]

Archive with 19 entries (17 files):
- SimAA/
- SimAA/Copyright
- SimAA/fig1_past_revision.m
- SimAA/fig2_superexp_revision.m
- SimAA/fig2_superexp_revision_script.m
- SimAA/fig3_applied_revision.m
- SimAA/fig3_applied_revision_script.m
- SimAA/fig3c_ensemble_script.m
- SimAA/fig4_many_others.m
- SimAA/How_to_cite
- SimAA/matlab_io/
- SimAA/matlab_io/datenamer.m
- SimAA/matlab_io/fixunderbar.m
- SimAA/matlab_io/psprint.m
- SimAA/matlab_io/psprintc.m
- SimAA/matlab_io/Readme
- SimAA/pop_dyn_traits.m
- SimAA/Readme
- SimAA/recurse_plot_path.m
