# Supplementary material for: Let My People Go (Home) to Spain: A Genealogical Model of Jewish Identities since 1492
Source: PLoS One. 2014 Jan 22;9(1):e85673. doi: 10.1371/journal.pone.0085673 (PMC3899057; doi:10.1371/journal.pone.0085673)
Supplement: File S1 — Software for simulating assortative ancestries. (ZIP) [file pone.0085673.s001.zip › SimAA/fig1_past_revision.m]

clf;
clear male_hist
clear female_hist
global male_hist
global female_hist
% Currently don't keep track of history
g=genpath('./');
addpath(g);

% automatically create postscript whenever
% figure is drawn
tmpfilename = 'fig1_past_revision';

tmpfilenoname = sprintf('%s_noname',tmpfilename);

tmpprintname = fixunderbar(tmpfilename);
% for use with xfig and pstex
tmpxfigfilename = sprintf('x%s',tmpfilename);

tmppos= [0.2 0.2 0.7 0.7];
tmpa1 = axes('position',tmppos);

set(gcf,'DefaultLineMarkerSize',10);
% set(gcf,'DefaultLineMarkerEdgeColor','k');
% set(gcf,'DefaultLineMarkerFaceColor','w');
set(gcf,'DefaultAxesLineWidth',2);

set(gcf,'PaperPositionMode','auto');
set(gcf,'Position',[100 100 525 900]);

% main data goes here
% Set the demo
info.N0=100
info.Nf=100;
info.g=6;
alpha_range=[0 0.05 1];

for cnt=1:length(alpha_range),
  subplot(3,1,cnt);
  info.alpha=alpha_range(cnt);
  info.p0=0.2;
  [x,y,stats,p2hist]=pop_dyn_traits(info);
  male_hist=p2hist.male_hist;
  female_hist=p2hist.female_hist;
  for i=1:info.g+1,
    tmpi_1=find(x(i,:)==1);
    tmpi_2=find(x(i,:)==2);
    tmph=plot(tmpi_1,i*ones(length(tmpi_1),1),'ro');
    set(tmph,'markersize',6);
    hold on
    tmph=plot(tmpi_2,i*ones(length(tmpi_2),1),'bo');
    set(tmph,'markersize',6);
  end
  
  tmpi_1=find(x(i,:)==1);
  ind_curtmp=floor(length(tmpi_1)/2);    % Choose a focal 1 individual
  ind_cur=tmpi_1(ind_curtmp);
  recurse_plot_path(info.g+1,ind_cur,'ro',8);
  set(gca,'ytick',[1:1:info.g+1]);
  set(gca,'yticklabel',[0:info.g]);
  tmpi_2=find(x(i,:)==2);
  ind_curtmp=floor(length(tmpi_2)*2/3);  % Choose a focal 2 individual
  ind_cur=tmpi_2(ind_curtmp);
  recurse_plot_path(info.g+1,ind_cur,'bo',6);
  set(gca,'ytick',[1:1:info.g+1]);
  ylim([0.5 7.5]);
  set(gca,'fontsize',20);
  xlabel('Individual','fontsize',24,'verticalalignment','top');
  ylabel('Generation','fontsize',24,'verticalalignment','bottom');
%  title(sprintf('alpha = %3.2f',info.alpha));
end


% loglog(,, '');


% for use with layered plots
% set(gca,'box','off')

% adjust limits
% tmpv = axis;
% axis([]);
% ylim([0.5 7.5]);
% xlim([]);

% change axis line width (default is 0.5)
% set(tmpa1,'linewidth',2)

% fix up tickmarks
% set(gca,'xtick',[1 100 10^4])

% creation of postscript for papers
% psprint(tmpxfigfilename);

% the following will usually not be printed 
% in good copy for papers
% (except for legend without labels)

% legend
% tmplh = legend('stuff',...);
% tmplh = legend('','','');
% remove box
% set(tmplh,'visible','off')
% legend('boxoff');

%xlabel('','fontsize',24,'verticalalignment','top');
%ylabel('','fontsize',24,'verticalalignment','bottom');
% title('','fontsize',24)
% 'horizontalalignment','left');

% for writing over the top
% coordinates are normalized again to (0,1.0)
tmpa2 = axes('Position', tmppos);
set(tmpa2,'visible','off');
% first two points are normalized x, y positions
% text(,,'','Fontsize',14);

% automatic creation of postscript
% without name/date
psprintc(tmpfilenoname);

tmpt = pwd;
tmpnamememo = sprintf('[source=%s/%s.ps]',tmpt,tmpprintname);
text(1.05,.05,tmpnamememo,'Fontsize',6,'rotation',90);
datenamer(1.1,.05,90);
% datename(.5,.05);
% datename2(.5,.05); % 2 rows

% automatic creation of postscript
psprintc(tmpfilename);

% set following on if zooming of 
% plots is required
% may need to get legend up as well
%axes(tmpa1)
%axes(tmplh)
clear tmp*
