# Supplementary material for: Let My People Go (Home) to Spain: A Genealogical Model of Jewish Identities since 1492
Source: PLoS One. 2014 Jan 22;9(1):e85673. doi: 10.1371/journal.pone.0085673 (PMC3899057; doi:10.1371/journal.pone.0085673)
Supplement: File S1 — Software for simulating assortative ancestries. (ZIP) [file pone.0085673.s001.zip › SimAA/fig2_superexp_revision.m]

clf;
% automatically create postscript whenever
% figure is drawn
tmpfilename = 'fig2_superexp_revision';
g=genpath('./');
addpath(g);

tmpfilenoname = sprintf('%s_noname',tmpfilename);

tmpprintname = fixunderbar(tmpfilename);
% for use with xfig and pstex
tmpxfigfilename = sprintf('x%s',tmpfilename);

tmppos= [0.2 0.2 0.7 0.7];
tmpa1 = axes('position',tmppos);

set(gcf,'DefaultLineMarkerSize',10);
% set(gcf,'DefaultLineMarkerEdgeColor','k');
% set(gcf,'DefaultLineMarkerFaceColor','w');
set(gcf,'DefaultAxesLineWidth',2);

set(gcf,'PaperPositionMode','auto');
set(gcf,'Position',[100 100 600 600]);

% main data goes here
load fig2_superexp_revision
ngen=params.g;

i=1;
tmph=plot(0:ngen,gstats{i}.stats.qth,'gs-');
set(tmph,'markersize',6);
set(tmph,'markerfacecolor','g');
hold on


i=2;
tmph=plot(0:ngen,gstats{i}.stats.qth,'rs-');
set(tmph,'markersize',6);
set(tmph,'markerfacecolor','r');

i=3;
tmph=plot(0:ngen,gstats{i}.stats.qth,'rd-');
set(tmph,'markersize',6);
set(tmph,'markerfacecolor','r');

i=4;
tmph=plot(0:ngen,gstats{i}.stats.qth,'r*-');
set(tmph,'markersize',6);
set(tmph,'markerfacecolor','r');

i=5;
tmph=plot(0:ngen,gstats{i}.stats.qth,'cs-');
set(tmph,'markersize',6);
set(tmph,'markerfacecolor','c');

for i=1:5,
  tmph=plot(0:ngen,gstats{i}.stats.fracy,'ko');
  set(tmph,'markersize',12);
end


tmplabels{1}='$p_0=0.4, \alpha = 0.2$';
tmplabels{2}='$p_0=0.2, \alpha = 0.1$';
tmplabels{3}='$p_0=0.2, \alpha = 0.01$';
tmplabels{4}='$p_0=0.2, \alpha = 0.001$';
tmplabels{5}='$p_0=0.1, \alpha = 0.0005$';

% loglog(,, '');

set(gca,'fontsize',20);

% for use with layered plots
% set(gca,'box','off')

% adjust limits
% tmpv = axis;
% axis([]);
ylim([0 1.05]);
xlim([0 22]);

% change axis line width (default is 0.5)
% set(tmpa1,'linewidth',2)

% fix up tickmarks
% set(gca,'xtick',[1 100 10^4])

% creation of postscript for papers
% psprint(tmpxfigfilename);

% the following will usually not be printed 
% in good copy for papers
% (except for legend without labels)

% legend
% tmplh = legend('stuff',...);
tmplh = legend(char(tmplabels),4);
set(tmplh,'interpreter','latex');
set(tmplh,'fontsize',18);
tmplbox=get(tmplh,'Position');
tmplbox(1)=tmplbox(1)*0.975;
tmplbox(2)=tmplbox(2)*1.025;
set(tmplh,'Position',tmplbox);
% remove box
% set(tmplh,'visible','off')
legend('boxoff');

xlabel('Generation','fontsize',20,'verticalalignment','top');
ylabel('Fraction with at least one type-1 ancestor, $q$','fontsize',20,'verticalalignment','bottom','interpreter','latex');
% title('','fontsize',24)
% 'horizontalalignment','left');

% for writing over the top
% coordinates are normalized again to (0,1.0)
tmpa2 = axes('Position', tmppos);
set(tmpa2,'visible','off');
% first two points are normalized x, y positions
% text(,,'','Fontsize',14);

% automatic creation of postscript
% without name/date
psprintc(tmpfilenoname);

tmpt = pwd;
tmpnamememo = sprintf('[source=%s/%s.ps]',tmpt,tmpprintname);
text(1.05,.05,tmpnamememo,'Fontsize',6,'rotation',90);
datenamer(1.1,.05,90);
% datename(.5,.05);
% datename2(.5,.05); % 2 rows

% automatic creation of postscript
psprintc(tmpfilename);

% set following on if zooming of 
% plots is required
% may need to get legend up as well
%axes(tmpa1)
%axes(tmplh)
clear tmp*
