# Supplementary material for: Let My People Go (Home) to Spain: A Genealogical Model of Jewish Identities since 1492
Source: PLoS One. 2014 Jan 22;9(1):e85673. doi: 10.1371/journal.pone.0085673 (PMC3899057; doi:10.1371/journal.pone.0085673)
Supplement: File S1 — Software for simulating assortative ancestries. (ZIP) [file pone.0085673.s001.zip › SimAA/fig2_superexp_revision_script.m]

% Setup
clear all
clear global
global male_hist
global female_hist

% Currently don't keep track of history
g=genpath('./');
addpath(g);

% Variables
params.g=20;
params.N0=10^6;
params.Nf=10^6;
params.p0=[0.4 0.2 0.2 0.2 0.1];
params.alpha=[0.2 0.1 0.01 0.001 0.0005];

info.g=params.g;
info.N0=params.N0;
info.Nf=params.Nf;

for i=1:5,
  info.p0=params.p0(i);
  info.alpha=params.alpha(i);
  [x,y,stats]=pop_dyn_traits(info);
  gstats{i}.info=info;
  gstats{i}.stats=stats;
end
save fig2_superexp_revision gstats params
