# Supplementary material for: Let My People Go (Home) to Spain: A Genealogical Model of Jewish Identities since 1492
Source: PLoS One. 2014 Jan 22;9(1):e85673. doi: 10.1371/journal.pone.0085673 (PMC3899057; doi:10.1371/journal.pone.0085673)
Supplement: File S1 — Software for simulating assortative ancestries. (ZIP) [file pone.0085673.s001.zip › SimAA/fig3_applied_revision.m]

clf;
% automatically create postscript whenever
% figure is drawn
tmpfilename = 'fig3_applied_revision';
g=genpath('./');
addpath(g);

tmpfilenoname = sprintf('%s_noname',tmpfilename);

tmpprintname = fixunderbar(tmpfilename);
% for use with xfig and pstex
tmpxfigfilename = sprintf('x%s',tmpfilename);

tmppos= [0.2 0.2 0.7 0.7];
tmpa1 = axes('position',tmppos);

set(gcf,'DefaultLineMarkerSize',10);
% set(gcf,'DefaultLineMarkerEdgeColor','k');
% set(gcf,'DefaultLineMarkerFaceColor','w');
set(gcf,'DefaultAxesLineWidth',2);
set(gcf,'PaperPositionMode','auto');
%set(gcf,'Position',[100 100 525 900]);
set(gcf,'Position',[100 100 525 1000]);


% main data goes here
load fig3_bigruns_x  % Gets xds - a downsampled x
load fig3_bigruns_y  % Gets yds - a downsampled y
yp=yds;
tmpi=find(yds==-1);
yp(tmpi)=1;
tmpi=find(yds==1);
yp(tmpi)=2;
tmpi=find(yds==0);
yp(tmpi)=3;
%% Done fixing
load fig3_applied_revision
ngen=gstats{1}.info.g;

subplot(3,1,1);
image(flipud(xds+1));
cmap=colormap;
cmap(1,:)=[1 1 1];
cmap(2,:)=[1 0 0];
cmap(3,:)=[0 0 1];
colormap(cmap);
xlabel('Individual $\times 10^3$','fontsize',24,'verticalalignment','top','interpreter','latex');
ylabel('Generation','fontsize',24,'verticalalignment','bottom','interpreter','latex');
set(gca,'ytick',[1:2:21]);
ylim([0.5 ngen+1.5]);
xlim([0 13000]);
cnt=0;
for i=1:2:21,
  cnt=cnt+1;
  tmpngencell{cnt}=sprintf('%d',ngen+1-i);
end
set(gca,'yticklabel',char(tmpngencell));
set(gca,'fontsize',18);
set(gca,'xtick',10^3*[0:2:13]);
set(gca,'xlim',[0 13]*10^3);
text(6000,10,'\textbf{Identity}','fontsize',14,'interpreter','latex');
text(7000,14,'Sephardi (type-1)','fontsize',14,'interpreter','latex');
text(7000,18,'Ashkenazi (type-2)','fontsize',14,'interpreter','latex');
tmps1=patch([6000 6500 6500 6000 6000],[14.75 14.75 13 13 14.75],'r');
set(tmps1,'linestyle','none');
tmps1=patch([6000 6500 6500 6000 6000],4+[14.75 14.75 13 13 14.75],'b');
set(tmps1,'linestyle','none');

subplot(3,1,2);
image(flipud(yp));
colormap(cmap);
set(gca,'ytick',[1:2:21]);
ylim([0.5 ngen+1.5]);
set(gca,'yticklabel',char(tmpngencell));
set(gca,'fontsize',18);
xlabel('Individual $\times 10^3$','fontsize',24,'verticalalignment','top','interpreter','latex');
ylabel('Generation','fontsize',24,'verticalalignment','bottom','interpreter','latex');
set(gca,'xlim',[0 13]*10^3);
set(gca,'xtick',10^3*[0:2:13]);
text(6000,10,'\textbf{Genealogical identity}','fontsize',14,'interpreter','latex');
text(7000,14,'At least one Sephardi','fontsize',14,'interpreter','latex');
text(7000,18,'No Sephardic ancestors','fontsize',14,'interpreter','latex');
tmps1=patch([6000 6500 6500 6000 6000],[14.75 14.75 13 13 14.75],'r');
set(tmps1,'linestyle','none');
tmps1=patch([6000 6500 6500 6000 6000],4+[14.75 14.75 13 13 14.75],'b');
set(tmps1,'linestyle','none');

subplot(3,1,3);
load fig3c_sjews_1492_data % 1000 runs of the 1492 case study
ngen=20;
for i=1:1000,
  tmph=plot(1492+25*(0:ngen),bigstats{i}.fracy,'k-');
  hold on
end
tmph=plot(1492+25*(0:ngen),bigstats{1}.qth,'ro');
set(tmph,'markersize',12);
set(tmph,'markerfacecolor','r');
ylim([0 1.05]);
xlim([1480 2000]);
xlabel('Year','fontsize',28,'verticalalignment','top','interpreter','latex');
tmph=text(1405,-0.25,'Fraction, $q$, with at least','fontsize',20,'interpreter','latex','rotation',90);
tmph=text(1430,-0.2,'one Sephardic ancestor','fontsize',20,'interpreter','latex','rotation',90);
%ylabel('Fraction, $q$, with at least one Sephardic ancestor','fontsize',18,'verticalalignment','bottom','interpreter','latex');

% loglog(,, '');

set(gca,'fontsize',20);

% for use with layered plots
% set(gca,'box','off')

% adjust limits
% tmpv = axis;
% axis([]);
% ylim([]);
% xlim([]);

% change axis line width (default is 0.5)
% set(tmpa1,'linewidth',2)

% fix up tickmarks
% set(gca,'xtick',[1 100 10^4])

% creation of postscript for papers
% psprint(tmpxfigfilename);

% the following will usually not be printed 
% in good copy for papers
% (except for legend without labels)

% legend
% tmplh = legend('stuff',...);
% tmplh = legend('','','');
% remove box
% set(tmplh,'visible','off')
% legend('boxoff');

% title('','fontsize',24)
% 'horizontalalignment','left');

% for writing over the top
% coordinates are normalized again to (0,1.0)
tmpa2 = axes('Position', tmppos);
set(tmpa2,'visible','off');
% first two points are normalized x, y positions
% text(,,'','Fontsize',14);
text(-0.28,1.02,'A','fontweight','bold','fontsize',24);
text(-0.28,0.6,'B','fontweight','bold','fontsize',24);
text(-0.28,0.15,'C','fontweight','bold','fontsize',24);

% automatic creation of postscript
% without name/date
psprintc(tmpfilenoname);

%tmpt = pwd;
%tmpnamememo = sprintf('[source=%s/%s.ps]',tmpt,tmpprintname);
%text(1.05,.05,tmpnamememo,'Fontsize',6,'rotation',90);
%datenamer(1.1,.05,90);
%% datename(.5,.05);
%% datename2(.5,.05); % 2 rows
%
%% automatic creation of postscript
% psprintc(tmpfilename);

% set following on if zooming of 
% plots is required
% may need to get legend up as well
%axes(tmpa1)
%axes(tmplh)
clear tmp*
