# Supplementary material for: Let My People Go (Home) to Spain: A Genealogical Model of Jewish Identities since 1492
Source: PLoS One. 2014 Jan 22;9(1):e85673. doi: 10.1371/journal.pone.0085673 (PMC3899057; doi:10.1371/journal.pone.0085673)
Supplement: File S1 — Software for simulating assortative ancestries. (ZIP) [file pone.0085673.s001.zip › SimAA/fig3_applied_revision_script.m]

% Setup
clear all
clear global
global male_hist
global female_hist

% Currently don't keep track of history
g=genpath('./');
addpath(g);

% Variables
params.g=20;
params.N0=1*10^6;
params.Nf=1.3*10^7;
params.p0=0.2;
params.alpha=1/(10^3*0.8+0.8);  % Leads to a 1000:1 odds

info=params;
[x,y,stats]=pop_dyn_traits(info);
gstats{1}.info=info;
gstats{1}.stats=stats;
save fig3_applied_revision gstats params

% Save only the downsampled versions for the purposes of
% display - change/comment out if you are working on a very large
% memory machine.
for i=1:21,
  xds(i,:) = x(i,1:1000:end);
  yds(i,:) = y(i,1:1000:end);
end
save('fig3_bigruns_x','xds','-v7.3');
save('fig3_bigruns_y','yds','-v7.3');
clear x
clear y
clear xds 
clear yds
