# Supplementary material for: Let My People Go (Home) to Spain: A Genealogical Model of Jewish Identities since 1492
Source: PLoS One. 2014 Jan 22;9(1):e85673. doi: 10.1371/journal.pone.0085673 (PMC3899057; doi:10.1371/journal.pone.0085673)
Supplement: File S1 — Software for simulating assortative ancestries. (ZIP) [file pone.0085673.s001.zip › SimAA/fig3c_ensemble_script.m]

% Generates 10^3 trials of genealogical dynamics
% in a parameter regime corresponding to that of Figure 3C
% Joshua Weitz
% Simulating Assortative Ancestries
% http://ecotheory.biology.gatech.edu
%
% Note that for purposes of speed, I have reduced the number of trials
% to 10 - please increase to 1000 if  you have the time/interest.

% Setup
clear all
info.N0=1*10^6;
info.Nf=1.3*10^7;
info.g=20;
info.p0=0.2;
info.alpha=0.00124875;

stats.numtrials=10;

for i=1:stats.numtrials,
  [x,y,stats]=pop_dyn_traits(info);
  bigstats{i}=stats;
  save sjews_1492_data_temp bigstats
  clear x;
  clear y;
end
save fig3c_sjews_1492_data bigstats
