# Supplementary material for: Let My People Go (Home) to Spain: A Genealogical Model of Jewish Identities since 1492
Source: PLoS One. 2014 Jan 22;9(1):e85673. doi: 10.1371/journal.pone.0085673 (PMC3899057; doi:10.1371/journal.pone.0085673)
Supplement: File S1 — Software for simulating assortative ancestries. (ZIP) [file pone.0085673.s001.zip › SimAA/fig4_many_others.m]

clf;
% automatically create postscript whenever
% figure is drawn
tmpfilename = 'fig4_many_others';
g=genpath('./');
addpath(g);

tmpfilenoname = sprintf('%s_noname',tmpfilename);

tmpprintname = fixunderbar(tmpfilename);
% for use with xfig and pstex
tmpxfigfilename = sprintf('x%s',tmpfilename);

%tmppos= [0.2 0.2 0.7 0.7];
%tmpa1 = axes('position',tmppos);

set(gcf,'DefaultLineMarkerSize',10);
% set(gcf,'DefaultLineMarkerEdgeColor','k');
% set(gcf,'DefaultLineMarkerFaceColor','w');
set(gcf,'DefaultAxesLineWidth',2);

set(gcf,'PaperPositionMode','auto');

% main data goes here
info.N0=10000;
info.Nf=10000;
info.g=25;
info.p0=0.2;
info.alpha=0.01;
[x,y,stats,p2hist,nsets]=pop_dyn_traits(info);
tmppos = [0.1 0.1 0.6 0.8]
tmpa1 = axes('position',tmppos);
for i=1:info.g+1,
  [tmpn,tmpx]=hist(stats.frac1_1{i},[0:0.02:1]);
  tmph=plot(tmpx,(i-1)+0.9*tmpn/sum(tmpn),'r-');
  set(tmph,'linewidth',2);
  hold on
  [notused tmpi]=max(tmpn);
  tmph=plot(tmpx(tmpi),(i-1)+0.9*tmpn(tmpi)/sum(tmpn),'ro');
  set(tmph,'markersize',8);
  set(tmph,'markerfacecolor','r');
  [tmpn,tmpx]=hist(stats.frac2_1{i},[0:0.025:1]);
  tmph=plot(tmpx,(i-1)+0.9*tmpn/sum(tmpn),'b-');
  set(tmph,'linewidth',2);
  [notused tmpi]=max(tmpn);
  tmph=plot(tmpx(tmpi),(i-1)+0.9*tmpn(tmpi)/sum(tmpn),'bs');
  set(tmph,'markersize',6);
%  set(tmph,'markerfacecolor','b');
  tmph=plot([0 1],[(i-1) (i-1)],'k-');
  set(tmph,'linewidth',3);
end
xlim([-0.05 1.05]);
ylim([-0.5 info.g+1.5]);
ylabel('Generation');
set(gca,'fontsize',20);
xlabel('Fraction of $g=0$ ancestors','fontsize',16,'verticalalignment','top','interpreter','latex');
tmph=text(0.23,-2.25,sprintf('that are Type 1, $f_1(0|g,x)$'));
set(tmph,'interpreter','latex','fontsize',16);
ylabel('Generation-dependent distribution of Type 1 ancestral fraction: $p(f_1)$','fontsize',16,'verticalalignment','bottom','interpreter','latex');

% Side panel
tmppos = [0.7 0.1 0.2 0.8]
tmpa2 = axes('position',tmppos);
tmph=plot(stats.fracy(2:26),-0.5+(1:25),'ko-');
set(tmph,'linewidth',3);
set(gca,'ytick',[]);
tmps=num2cell([0 0.5 1]);
tmps{1}='';
set(tmpa2,'xticklabel',tmps);
xlim([0 1.05]);
set(gca,'fontsize',20);
xlabel('$q(g)$','fontsize',16,'verticalalignment','top','interpreter','latex');
% loglog(,, '');


% for use with layered plots
% set(gca,'box','off')

% adjust limits
% tmpv = axis;
% axis([]);
% ylim([]);
% xlim([]);

% change axis line width (default is 0.5)
% set(tmpa1,'linewidth',2)

% fix up tickmarks
% set(gca,'xtick',[1 100 10^4])

% creation of postscript for papers
% psprint(tmpxfigfilename);

% the following will usually not be printed 
% in good copy for papers
% (except for legend without labels)

% legend
% tmplh = legend('stuff',...);
% tmplh = legend('','','');
% remove box
% set(tmplh,'visible','off')
% legend('boxoff');

%xlabel('','fontsize',24,'verticalalignment','top');
%ylabel('','fontsize',24,'verticalalignment','bottom');
% title('','fontsize',24)
% 'horizontalalignment','left');

% for writing over the top
% coordinates are normalized again to (0,1.0)
tmpa2 = axes('Position', tmppos);
set(tmpa2,'visible','off');
% first two points are normalized x, y positions
% text(,,'','Fontsize',14);

% automatic creation of postscript
% without name/date
psprintc(tmpfilenoname);

tmpt = pwd;
tmpnamememo = sprintf('[source=%s/%s.ps]',tmpt,tmpprintname);
text(1.05,.05,tmpnamememo,'Fontsize',6,'rotation',90);
datenamer(1.1,.05,90);
% datename(.5,.05);
% datename2(.5,.05); % 2 rows

% automatic creation of postscript
psprintc(tmpfilename);

% set following on if zooming of 
% plots is required
% may need to get legend up as well
%axes(tmpa1)
%axes(tmplh)
clear tmp*
