# Supplementary material for: Let My People Go (Home) to Spain: A Genealogical Model of Jewish Identities since 1492
Source: PLoS One. 2014 Jan 22;9(1):e85673. doi: 10.1371/journal.pone.0085673 (PMC3899057; doi:10.1371/journal.pone.0085673)
Supplement: File S1 — Software for simulating assortative ancestries. (ZIP) [file pone.0085673.s001.zip › SimAA/How_to_cite]

Manuscript:
Joshua S Weitz (in review). Let my people go (home) to Spain: a genealogical model of Jewish identities since 1492. http://arxiv.org/abs/1310.1912

Manuscript + simulation code:
Joshua S Weitz (in review). Let my people go (home) to Spain: a genealogical model of Jewish identities since 1492.  http://arxiv.org/abs/1310.1912.  Software available at: http://ecotheory.biology.gatech.edu/downloads
