# Supplementary material for: Let My People Go (Home) to Spain: A Genealogical Model of Jewish Identities since 1492
Source: PLoS One. 2014 Jan 22;9(1):e85673. doi: 10.1371/journal.pone.0085673 (PMC3899057; doi:10.1371/journal.pone.0085673)
Supplement: File S1 — Software for simulating assortative ancestries. (ZIP) [file pone.0085673.s001.zip › SimAA/matlab_io/datenamer.m]

function datenamer(xpos,ypos,rot)
% datenamer(xpos,ypos,rot)
% plot a date and name stamp on current graph
% to be used mainly in fig*.m printing m-files
% xpos, ypos are in units of current plot
% rot specifies the rotation in degrees
% (0,0) = bottom lefthand corner
dn = ['[',date,' joshua weitz]'];
tmph = text(xpos,ypos,dn,'fontsize',10);
set(tmph,'rotation',rot);
