# Supplementary material for: Let My People Go (Home) to Spain: A Genealogical Model of Jewish Identities since 1492
Source: PLoS One. 2014 Jan 22;9(1):e85673. doi: 10.1371/journal.pone.0085673 (PMC3899057; doi:10.1371/journal.pone.0085673)
Supplement: File S1 — Software for simulating assortative ancestries. (ZIP) [file pone.0085673.s001.zip › SimAA/matlab_io/fixunderbar.m]

function outstring = fixunderbar(instring)
% outstring = fixunderbar(instring)
% replace "_" by "\_"
% in a string
%
% for use with matgraph
%
% uses sed
% and is cool
fid = fopen('tmp_tmp_tmp','w');
fprintf(fid,'%s',instring);
fclose(fid);
!sed -e 's/_/\\_/g' tmp_tmp_tmp > tmp_tmp_tmp2

fid = fopen('tmp_tmp_tmp2','r');
outstring = fscanf(fid,'%s');
fclose(fid);

!\rm tmp_tmp_tmp tmp_tmp_tmp2
