# Supplementary material for: Let My People Go (Home) to Spain: A Genealogical Model of Jewish Identities since 1492
Source: PLoS One. 2014 Jan 22;9(1):e85673. doi: 10.1371/journal.pone.0085673 (PMC3899057; doi:10.1371/journal.pone.0085673)
Supplement: File S1 — Software for simulating assortative ancestries. (ZIP) [file pone.0085673.s001.zip › SimAA/matlab_io/psprint.m]

function psprint(filename)
% psprint('filename')
% prints current figure with 
% the following flags
% -deps2
% .ps will be appended
filenameps = sprintf('%s.ps',filename);
print(filenameps,'-deps2');
filenamjpg = sprintf('%s.jpg',filename);
print(filenamjpg,'-djpeg80');
% trouble with the color
%print(filenameps,'-deps');
