# Supplementary material for: Let My People Go (Home) to Spain: A Genealogical Model of Jewish Identities since 1492
Source: PLoS One. 2014 Jan 22;9(1):e85673. doi: 10.1371/journal.pone.0085673 (PMC3899057; doi:10.1371/journal.pone.0085673)
Supplement: File S1 — Software for simulating assortative ancestries. (ZIP) [file pone.0085673.s001.zip › SimAA/matlab_io/Readme]

These helper files are useful in plotting.  They were originally
written by Peter Dodds, back in the 1990s, with only slight modifications
since then. They are still helpful.  Contact: Peter Dodds -- pdodds@uvm.edu
