# Supplementary material for: Let My People Go (Home) to Spain: A Genealogical Model of Jewish Identities since 1492
Source: PLoS One. 2014 Jan 22;9(1):e85673. doi: 10.1371/journal.pone.0085673 (PMC3899057; doi:10.1371/journal.pone.0085673)
Supplement: File S1 — Software for simulating assortative ancestries. (ZIP) [file pone.0085673.s001.zip › SimAA/pop_dyn_traits.m]

function varargout = pop_dyn_traits(info)
%POP_DYN_TRAITS Simulates a geneaological dynamics with assortative mating
%
% [X,Y,STATS] = POP_DYN_TRAITS(INFO) returns the identities (x) and genealogical
% identities (y) of a population.  
%
% The identities may be 1 or 2.  The geneaological identities are either 0 
% (if no ancestors were of type 1) or 1 (if at least one ancestor was of 
% type 1).  Hence, geneaological identities are with respect to a 
% certain type (in this case, type 1).  The geneaological identity is -1 
% if that individual is not present in the population.
%
% info is a structure with the following fields:
%    N0 -> initial population size
%    Nf -> final population size
%    g  -> total number of generations to simulate
%    p0 -> initial fraction of subpopulation
%    alpha -> parameter for assortative mating
%
%  WARNING: Be mindful that this program can generate very large outputs
%  well beyond the memory capabilities of most computers.
%
% [X,Y,STATS,P2HIST] = POP_DYN_TRAITS(INFO) returns the identities (x) 
% and genealogical identities (y) of a population, along with statistics
% and the two-parental history of each individual, such that 
% p2hist.male is the first parent and p2hist.female is the 2nd parent.
% The choice of "male" and "female" is arbitrary and meant as shorthand
% for parent 1 and parent 2 and does not actually 
% correspond to male and female genders which are not tracked in the model.
% 
% [X,Y,STATS,P2HIST,NSETS] = POP_DYN_TRAITS(INFO) returns the identities (x) 
% and genealogical identities (y) of a population, along with statistics
% and the two-parental history of each individual, such that 
% p2hist.male is the first parent and p2hist.female is the 2nd parent.
% Also returns the numbers of each individual in the founding population
% who is an ancestor of those individuals presently living (NSETS).   
% This is a very large data structure and the program will limit returns
% of this variable.
%
%  All code can be re-used, modified and re-distributed so long
%  as it retains this notice - re: Creative Commons 3.0 License
% 
%  Simulation of variation in traits, both genetic and non-genetic
%  Joshua S Weitz, 2013
%  http://ecotheory.biology.gatech.edu/downloads/

% function [x,y,stats,anc_hist,anc_stats] = pop_dyn_traits(info,options)
% function varargout = pop_dyn_traits(info)
%

% Variable output checking
if nargout<4
  histcheck=0;
  nsetcheck=0;
elseif nargout==4
  histcheck=1;
  nsetcheck=0;
elseif nargout==5
  histcheck=1;
  nsetcheck=1;
else
  error(message('MATLAB:pop_dyn_traits:NotEnoughOutputs'));
end

% Use identifiable variables
N0=info.N0;
Nf=info.Nf;
g=info.g;
p0=info.p0;
alpha = info.alpha;

% Initialize the history
x=zeros(1,N0);
N0_sub1 = floor(p0*N0);    % Subtype 1 - population initially
x(1,1:N0_sub1)=1;
x(1,N0_sub1+1:N0)=2;
y=-1*ones(g+1,Nf);	   % Initialize all ancestries
y(1,1:N0)=(x(1,1:N0)==1);  % Identity and ancestry equivalent, initially
% Check for extra output variables
if (histcheck)
  male_hist=zeros(g+1,Nf);
  female_hist=zeros(g+1,Nf);
end
if (nsetcheck)
  if (N0*Nf>10^9)
    error(message('Unable to keep track of the greater than 10^9 combinations of genealogies'));
  end
  nsets_old=cell(1,N0);
  for n=1:N0,
    nsets_old{n}=n;
  end
end

% Calculate the discrete growth rate and other initial features
r=exp(1/g*log(Nf/N0)); 
ntot_cur=N0;
stats.ntot(1)=ntot_cur;
stats.ntot(2:1+g)=floor(ntot_cur*r.^(1:g))
stats.ntot(1+g)=Nf;
stats.g(1:1+g)=0:g;
stats.numx(1,1)=sum(x(1,:)==1);
stats.numx(1,2)=sum(x(1,:)==2);
stats.fracx(1,:)=stats.numx(1,:)/ntot_cur;
stats.numy(1,:)=sum(y(1,:)==1);
stats.fracy(1,:)=stats.numy(1,:)/stats.ntot(1);
if (nsetcheck)
  tmpi_1=find(x(1,:)==1);
  tmpi_2=find(x(1,:)==2);
  stats.frac1_1{1}=ones(length(tmpi_1),1);
  stats.frac2_1{1}=zeros(length(tmpi_2),1);
end


% Simulate forward
more off
for i=1:g,
  i
   
  % Prepare outputs (if need be)
  if (nsetcheck)
    nsets_new=cell(1,stats.ntot(1+i));
  end
    
  % Update the numbers 
  p=stats.fracx(i,1);  
  
  % Find the types
  tmpi_1=find(x(i,:)==1);
  tmpi_2=find(x(i,:)==2);

  % Find the four categories and generate parents 
  numtypes=[p.*((1-alpha)+p.*alpha); p.*(1-((1-alpha)+p.*alpha)); p.*(1-((1-alpha)+p.*alpha)); (1-p).*((1-alpha)+(1-p).*alpha)];
  randparents=mnrnd(stats.ntot(i+1),numtypes);

  % Assign identities
  % M1 and F1
  if (randparents(1)>0)
    male=randi(length(tmpi_1),1,randparents(1));
    male=tmpi_1(male);
    female=randi(length(tmpi_1),1,randparents(1));
    female=tmpi_1(female);
    % Assign parents and their identities
    x(i+1,1:randparents(1))=1*ones(1,randparents(1));  % Type 1
    y(i+1,1:randparents(1))=((y(i,male)==1) | (y(i,female)==1));
    % Optional output variables
    if (histcheck)
      male_hist(i+1,1:randparents(1))=male;
      female_hist(i+1,1:randparents(1))=female;
    end
    if (nsetcheck)
      for ii=1:randparents(1),
        nsets_new{ii}=union(nsets_old{male(ii)},nsets_old{female(ii)});
      end
    end
  end

  % M1 and F2
  if (randparents(2)>0)
    male=randi(length(tmpi_1),1,randparents(2));
    male=tmpi_1(male);
    female=randi(length(tmpi_2),1,randparents(2));
    female=tmpi_2(female);
    % Assign parents and their identities
    curc=randparents(1)+1;
    x(i+1,curc:curc+randparents(2)-1)=randi(2,1,randparents(2));  % Random!
    y(i+1,curc:curc+randparents(2)-1)=((y(i,male)==1) | (y(i,female)==1));
    % Optional output variables
    if (histcheck)
      male_hist(i+1,curc:curc+randparents(2)-1)=male;
      female_hist(i+1,curc:curc+randparents(2)-1)=female;
    end
    if (nsetcheck)
      for ii=1:randparents(2),
        nsets_new{curc-1+ii}=union(nsets_old{male(ii)},nsets_old{female(ii)});
      end
    end
  end

  % M2 and F1
  if (randparents(3)>0)
    male=randi(length(tmpi_2),1,randparents(3));
    male=tmpi_2(male);
    female=randi(length(tmpi_1),1,randparents(3));
    female=tmpi_1(female);
    % Assign parents and their identities
    curc=randparents(1)+randparents(2)+1;
    x(i+1,curc:curc+randparents(3)-1)=randi(2,1,randparents(3));  % Random!
    y(i+1,curc:curc+randparents(3)-1)=((y(i,male)==1) | (y(i,female)==1));
    % Optional output variables
    if (histcheck)
      male_hist(i+1,curc:curc+randparents(3)-1)=male;
      female_hist(i+1,curc:curc+randparents(3)-1)=female;
    end
    if (nsetcheck)
      for ii=1:randparents(3),
        nsets_new{curc-1+ii}=union(nsets_old{male(ii)},nsets_old{female(ii)});
      end
    end
  end

  % M2 and F2
  if (randparents(4)>0)
    male=randi(length(tmpi_2),1,randparents(4));
    male=tmpi_2(male);
    female=randi(length(tmpi_2),1,randparents(4));
    female=tmpi_2(female);
    % Assign parents and their identities
    curc=randparents(1)+randparents(2)+randparents(3)+1;
    x(i+1,curc:curc+randparents(4)-1)=2*ones(1,randparents(4));  % Type 2
    y(i+1,curc:curc+randparents(4)-1)=((y(i,male)==1) | (y(i,female)==1));
    % Optional output variables
    if (histcheck)
      male_hist(i+1,curc:curc+randparents(4)-1)=male;
      female_hist(i+1,curc:curc+randparents(4)-1)=female;
    end
    if (nsetcheck)
      for ii=1:randparents(4),
        nsets_new{curc-1+ii}=union(nsets_old{male(ii)},nsets_old{female(ii)});
      end
    end
  end

  % Update the history
  if (nsetcheck)
    nsets_old=nsets_new;
  end

  % Calculate statistics  
  stats.numx(i+1,1)=sum(x(i+1,:)==1);
  stats.numx(i+1,2)=sum(x(i+1,:)==2);
  stats.fracx(i+1,:)=stats.numx(i+1,:)/stats.ntot(i+1);
  stats.numy(i+1,:)=sum(y(i+1,:)==1);
  stats.fracy(i+1,:)=stats.numy(i+1,:)/stats.ntot(i+1);
  if (nsetcheck)
    tmpi_1=find(x(i+1,:)==1);
    tmpi_2=find(x(i+1,:)==2);
    for ii=1:length(tmpi_1),
       stats.frac1_1{i+1}(ii)=sum(x(1,nsets_old{tmpi_1(ii)})==1)/length(nsets_old{tmpi_1(ii)});
    end
    for ii=1:length(tmpi_2),
       stats.frac2_1{i+1}(ii)=sum(x(1,nsets_old{tmpi_2(ii)})==1)/length(nsets_old{tmpi_2(ii)});
    end
  end
end

% Return theoretical predictions
Fp=(1-alpha*p0);
stats.qth(1) = p0;
for i=1:g,
  stats.qth(i+1,1) = 1 - (1-p0)*(1-alpha*p0)*Fp^(2^i-2);
end

% Assign the parents
if (histcheck)
  p2hist.male_hist=male_hist;
  p2hist.female_hist=female_hist;
end

% Return the variable outputs
varargout{1}=x;
varargout{2}=y;
varargout{3}=stats;
if (histcheck)
  varargout{4}=p2hist;
end
if (nsetcheck)
  varargout{5}=nsets_old;
end
 
