# Supplementary material for: Let My People Go (Home) to Spain: A Genealogical Model of Jewish Identities since 1492
Source: PLoS One. 2014 Jan 22;9(1):e85673. doi: 10.1371/journal.pone.0085673 (PMC3899057; doi:10.1371/journal.pone.0085673)
Supplement: File S1 — Software for simulating assortative ancestries. (ZIP) [file pone.0085673.s001.zip › SimAA/Readme]

Simulating Assortative Ancestries (SimAA)
Joshua S Weitz
http://ecotheory.biology.gatech.edu/downloads

This code is written in MATLAB.  It is available for use, and modification,
subject to the conditions of the Creative Commons Attribution-ShareAlike 3.0
Unported (CC BY-SA 3.0) license: http://creativecommons.org/licenses/by-sa/3.0/.

MODEL FILES
pop_dyn_traits.m
recurse_plot_path.m

FIGURE FILES
fig1_past_revision.m            
fig2_superexp_revision.m        
fig2_superexp_revision_script.m 
fig3_applied_revision.m         
fig3_applied_revision_script.m
fig3c_ensemble_script.m
fig4_many_others.m

SUPPORTING FILES (in matlab_io/)
fixunderbar.m
psprint.m
psprintc.m
datenamer.m
* Thanks to Peter Dodds for developing versions of these files 
that help in MATLAB I/O back in the 1990s!

HOW TO USE THE SOFTWARE

* Simulating genealogical dynamics with assortative mating
The file "pop_dyn_traits.m" contains the core model for simulating
genealogical dynamics with assortative mating. Please note that the
code is not optimized for large simulations, and can easily exceed
memory capacity of most computers (i.e., certain commands may 
generate requests to have >8 GB of RAM).

The function requires specification of parameters in the structure "info".
Below, is a demonstration of how to run the model with a population that
grows from 1000 to 10000 over 20 generations, of which 10\% of the initial
population were the "type" of interest (type 1 within all model simulations)
and for which assortative mating is strong (using the parameter alpha = 0.05).

> info.N0 = 1000;
> info.Nf = 10000;
> info.g  = 20;
> info.p0 = 0.1;
> info.alpha = 0.05;
> [x,y,stats]=pop_dyn_traits(info);

The variable x will be a 21 x 10000 matrix denoting the identity of
individuals in the simulation.  The values of the matrix are
either 0 (meaning no individual), 1 (individual of type 1), and 2 (individual
of type 2).  Row 1 denotes the oldest generation and Row 21 denotes the present
generation.

The variable y will be a 21 x 10000 matrix denoting the genealogical 
identity of individuals in the simulation. The values of the matrix are
-1 (meaning no information on ancestry), 0 (meaning the individual does not
have at least 1 type 1 ancestors in generation 0), or 1 (meaning
the individual does have at least 1 type 1 ancestor in generation 0).

The structure stats will contain information on:

- the total number of individuals in each generation (ntot)
- the generation (g)
- the number of individuals of each type (numx)
- the fraction of individuals of each type (fracx)
- the number of individuals that have at least one type 1 ancestory (numy)
- the fraction of individuals that have at least one type 1 ancestor (fracy)
- the fraction of individuals that have at least one type 1 ancestor
as predicted by theory (qth)

Additional outputs are possible, see:

> help pop_dyn_traits 

You should observe that theory and simulations match up for the
fraction of individuals that have at least one type 1 ancestor

> figure;
> plot(stats.g,stats.fracy,'ko');
> hold on
> plot(stats.g,stats.qth,'r-');
> xlabel('Generation');
> ylabel('Fraction of individuals with at least one type-1 ancestory');

You can also note that the population retains a substantial number of
type 2 individuals even as nearly everyone has at least one ancestor of type 1.

> figure; imagesc(x); title('Identities');
> figure; imagesc(y); title('Genealogical identities');

* Visualizing ancestries of focal individuals
This function "recurse_plot_path" recursively plots the 
geneaological tree of individual (ind_cur) in generation gen, 
where generation 1 is the last held in the simulation.  This
program should be invoked one you have already run a model
that stores the history of all parents for all individuals
in the global variables male_hist and female_hist.
This program is invoked from Figure 1 - but use with
caution!  It is not yet optimized and can run very slowly on large
populations.

* Reproducing figures in the manuscript
Each figure in the manuscript can be reproduced with a sequence of commands
as described below.  Please note that due to the randomness in the model, the
figures will not be exactly those found in the manuscript, but they will be
very close.  Moreover, some additional annotations (e.g., improvements to the
labels) have been added in the manuscript preparation stage.  However,
the core data presented has not been altered.

Figure 1 
> clear all
> fig1_past_revision

This will generate
fig1_past_revision.ps  		- Figure file
fig1_past_revision.jpg  	- Figure file
fig1_past_revision_noname.ps  	- Figure file
fig1_past_revision_noname.jpg 	- Figure file

Figure 2 
> clear all
> fig2_superexp_revision_script
> fig2_superexp_revision

This will generate (rather quickly):
fig2_superexp_revision.mat - Data file
fig2_superexp_revision.jpg - Figure file             
fig2_superexp_revision.ps  - Figure file           
fig2_superexp_revision_noname.jpg - Figure file   
fig2_superexp_revision_noname.ps  - Figure file

Figure 3
> clear all
> fig3_applied_revision_script
> fig3c_ensemble_script
> fig3_applied_revision

This will generate (rather slowly because it is calculating
genealogical dynamics over a 15 million size population, 
including doing 10^3 trials, 
and be sure you have a LARGE memory machine to run this):
fig3_bigruns_x.mat 		- a 21 x 15000 matrix (downsampled for the purposes of plotting)
fig3_bigruns_y.mat 		- a 21 x 15000 matrix (downsampled for the purposes of plotting)
fig3_applied_revision.mat	- statistics on the large trial
fig3c_sjews_1492_data.mat	- statistics on 10^3 trials
fig3_applied_revision.jpg 	- Figure file
fig3_applied_revision.ps 	- Figure file
fig3_applied_revision_noname.jpg - Figure file
fig3_applied_revision_noname.ps - Figure file

Figure 4
> clear all
> fig4_many_others

This will generate (slowly, due to the calculation of all genealogical trees)
fig4_many_others.jpg  		- Figure file
fig4_many_others.ps		- Figure file
fig4_many_others_noname.ps	- Figure file
fig4_many_others_noname.jpg	- Figure file
