# Supplementary material for: Let My People Go (Home) to Spain: A Genealogical Model of Jewish Identities since 1492
Source: PLoS One. 2014 Jan 22;9(1):e85673. doi: 10.1371/journal.pone.0085673 (PMC3899057; doi:10.1371/journal.pone.0085673)
Supplement: File S1 — Software for simulating assortative ancestries. (ZIP) [file pone.0085673.s001.zip › SimAA/recurse_plot_path.m]

function recurse_plot_path(gen,ind_cur,tmpc,facem)
% function recurse_plot_path(gen,ind_cur)
% Recursively plots the geneaological tree of individual (ind_cur) 
% in generation gen, where generation 1 is the last held in
% the simulation.  The final two options are colors
global male_hist
global female_hist

if (gen>=1)
%  Lines
  if (gen>=2)
    tmph=plot([ind_cur male_hist(gen,ind_cur)],[gen gen-1],'-');
    set(tmph,'color',tmpc(1));
    hold on
    tmph=plot([ind_cur female_hist(gen,ind_cur)],[gen gen-1],'-');
    set(tmph,'color',tmpc(1));
  end

% Circles
  tmph=plot(ind_cur,gen,tmpc);
  hold on
  set(tmph,'markerfacecolor',tmpc(1));
  set(tmph,'markersize',facem);

% Recurse
  if (gen>1)
    recurse_plot_path(gen-1,male_hist(gen,ind_cur),tmpc,facem);
    recurse_plot_path(gen-1,female_hist(gen,ind_cur),tmpc,facem);
  end
end

return
